# Supplementary material for: Integrated 4D Analysis of Intramuscular Fat Deposition: Quantitative Proteomic and Transcriptomic Studies in Wannanhua Pig Longissimus Dorsi Muscle
Source: Animals (Basel). 2024 Jan 4;14(1):167. doi: 10.3390/ani14010167 (PMC10778203; doi:10.3390/ani14010167)
Supplement: Supplementary file 1 [file animals-14-00167-s001.zip]

Archive with 1 entries (1 files):
- animals-2756565-supplementary.xlsx
