# Supplementary material for: Integrated 4D Analysis of Intramuscular Fat Deposition: Quantitative Proteomic and Transcriptomic Studies in Wannanhua Pig Longissimus Dorsi Muscle
Source: Animals (Basel). 2024 Jan 4;14(1):167. doi: 10.3390/ani14010167 (PMC10778203; doi:10.3390/ani14010167)
Supplement: Supplementary file 1 [file animals-14-00167-s001.zip › animals-2756565-supplementary.xlsx]

## Sheet: Sheet1
Table S1 The top up- and down-regulated proteins of 120d vs 240d WH pigs.
Regulate	Gene	Protein description	Ratio	P value	Function
Up	MYOZ2	myozenin-2 isoform X2	13.459	0.0300318	GO:0007519 skeletal muscle tissue development
	UCHL1	ubiquitin carboxyl-terminal hydrolase isozyme L1	3.81337	0.0349125	GO:0048747 muscle fiber development
	TNNI1	troponin I, slow skeletal muscle isoform X1	3.73468	0.0361495	GO:0003009 skeletal muscle contraction
	ACADL	long-chain specific acyl-CoA dehydrogenase, mitochondrial isoform X2	3.5947	0.0157263	GO:0042758 long-chain fatty acid catabolic process
	ANKRD2	ankyrin-repeat domain 2 protein	3.05066	0.0486547	GO:0019216 regulation of lipid metabolic process
	LRRC20	leucine-rich repeat-containing protein 20 isoform X2	2.55367	0.00285989	GO:0043900 regulation of multi-organism process
	PPM1B	low quality protein: protein phosphatase 1B	2.42708	0.0138354	GO:0033192 calmodulin-dependent protein phosphatase activity
	MYH4	myosin-4 isoform X1	2.42013	0.0164888	GO:0032982 myosin filament
	MYH7	myosin-7	2.41408	0.0354527	GO:0017018 myosin phosphatase activity
	MAPK3	mitogen-activated protein kinase 3	2.28606	0.0114843	GO:0051493 regulation of cytoskeleton organization
Down	ART3	ecto-ADP-ribosyltransferase 3 isoform X2	0.197618	0.0189395	GO:0003950 NAD+ ADP-ribosyltransferase activity
	SERPINA3	alpha-1-antichymotrypsin 2 precursor	0.215476	0.00196613	GO:0004867 serine-type endopeptidase inhibitor activity
	FGG	fibrinogen gamma chain isoform X1	0.231376	0.000997608	GO:0005578 extracellular matrix
	IGHG	IgG heavy chain precursor	0.270484	0.0131595	KEGG pathway:PI3K-Akt signaling pathway
	ITGB1BP2	integrin beta-1-binding protein 2 isoform X1	0.298941	0.000270684	GO:0007517 muscle organ development
	FERMT2	fermitin family homolog 2 isoform X6	0.302738	0.00736311	GO:0051015 actin filament binding
	SLC25A6	mitochondrial solute carrier family 25 member 6	0.339015	0.00282008	KEGG pathway:Calcium signaling pathway
	CARNS1	carnosine synthase 1 isoform X2	0.391577	0.0309545	GO:0006096 glycolytic process
	ORM1	alpha-1-acid glycoprotein isoform X3	0.41249	0.015959	GO:0032496 response to lipopolysaccharide
	SERPINA1	alpha-1-antitrypsin precursor	0.451711	0.0220518	GO:0043687 post-translational protein modification
